# Supplementary material for: Synthesis, Biological Evaluation, Molecular Docking and Molecular Dynamics of Substituted Thieno[2,3-d]pyrimidine Derivatives as Potential Anti-Alzheimer Agents
Source: Int J Mol Sci. 2026 Jul 8;27(14):6119. doi: 10.3390/ijms27146119 (PMC13411822; doi:10.3390/ijms27146119)
Supplement: Supplementary file 1 [file ijms-27-06119-s001.zip]

Archive with 1 entries (1 files):
- ijms-4289863-supplementary-final.pdf
